# Supplementary material for: Effect of TiO2 Concentration on Microstructure and Properties of Composite Cu–Sn–TiO2 Coatings Obtained by Electrodeposition
Source: Materials (Basel). 2021 Oct 18;14(20):6179. doi: 10.3390/ma14206179 (PMC8540675; doi:10.3390/ma14206179)
Supplement: Supplementary file 1 [file materials-14-06179-s001.zip]

Archive with 1 entries (1 files):
- materials-1401458-supplementary.pdf
